# Supplementary material for: Ebola Response: Modeling the Risk of Heat Stress from Personal Protective Clothing
Source: PLoS One. 2015 Nov 17;10(11):e0143461. doi: 10.1371/journal.pone.0143461 (PMC4648492; doi:10.1371/journal.pone.0143461)
Supplement: S1 File — (XLSX) [file pone.0143461.s001.xlsx]

## Sheet: DATA
Baseline medical scrubs (L1)
Wind Speed	Rct 1	Rct 2	Rct 3	Avg clo		Wind Speed	Ret 1	Ret 2	Ret 3	Avg im		Avg im / Avg clo			Rct	Ret
0.56	0.157	0.158	0.158	1.01695	0.157667	0.55	20.62	20.73	20.78	0.461745	20.71	0.454049		1	0.1317	16.162
1.57	0.116	0.116	0.116	0.7482	0.116	1.55	13.41	13.38	13.33	0.526093	13.3733	0.703145			0.849465
2.47	0.097	0.098	0.098	0.62995	0.0976667	2.49	11.23	11.19	11.18	0.528902	11.2	0.839594
WHO BASIC (L2)
Wind Speed	Rct 1	Rct 2	Rct 3	Avg clo		Wind Speed	Ret 1	Ret 2	Ret 3	Avg im		Avg im / Avg clo
0.57	0.219	0.219	0.219	1.41255	0.219	0.55	40.73	40.68	40.4	0.327137	40.6033	0.231593		1	0.1887	31.713
1.55	0.17	0.17	0.17	1.0965	0.17	1.57	27.32	27.23	27.4	0.377455	27.3167	0.344237			1.21712
2.48	0.146	0.145	0.146	0.93955	0.145667	2.52	20.5	20.45	20.39	0.432097	20.4467	0.459898
WHO HIGH (L3)
Wind Speed	Rct 1	Rct 2	Rct 3	Avg clo		Wind Speed	Ret 1	Ret 2	Ret 3	Avg im		Avg im / Avg clo
0.57	0.234	0.233	0.233	1.505	0.233333	0.55	46.35	46.15	46.02	0.306499	46.1733	0.203654		1	0.2017	36.437
1.56	0.185	0.185	0.185	1.19325	0.185	1.58	30.95	31.01	31.09	0.361759	31.0167	0.303171			1.30096
2.48	0.152	0.152	0.153	0.98255	0.152333	2.51	24.51	24.58	24.54	0.376447	24.5433	0.383133
MSF Tyvek (L4)
Wind Speed	Rct 1	Rct 2	Rct 3	Avg clo		Wind Speed	Ret 1	Ret 2	Ret 3	Avg im		Avg im / Avg clo
0.55	0.238	0.238	0.237	1.53295	0.237667	0.55	84.49	83.43	82.88	0.172435	83.6	0.112486		1	0.2136	69.246
1.55	0.199	0.199	0.199	1.28355	0.199	1.53	61.68	61.75	61.54	0.195756	61.6567	0.152512			1.37772
2.46	0.18	0.18	0.18	1.161	0.18	2.47	50.73	50.57	50.78	0.21536	50.6933	0.185495
MSF Tychem (L5)
Wind Speed	Rct 1	Rct 2	Rct 3	Avg clo		Wind Speed	Ret 1	Ret 2	Ret 3	Avg im		Avg im / Avg clo
0.55	0.244	0.244	0.244	1.5738	0.244	0.55	270.15	273.93	274.7	0.0542261	272.927	0.0344555		1	0.2188	233.91
1.56	0.202	0.202	0.203	1.30505	0.202333	1.57	215.63	217.25	217.22	0.0566309	216.7	0.0433937			1.41126
2.45	0.185	0.185	0.185	1.19325	0.185	2.49	138.57	138.69	139.24	0.0808205	138.833	0.0677314

## Sheet: METS
Table 1. Individual sizes modeled and associated metabolic rates and MET								Table 2. Ensemble thermal and evaporative resistance measures at 0.4 m/s								Table 3. Modeled work/rest guidance over a four hour period for average size person (1.8 m2) based on activity level and environment wearing the highest level of personal protective clothing (MSF Tychem; L5).
Size	Surface Area (AD; m2)	2 MET (W)	3 MET (W)	5 MET (W)				Configuration	Short Description	Thermal Resistance (Rct) (m2 K/W)	Evaporative Resistance (Ret)					Environmental Condition	2 MET Work/Rest (mins)	3 MET Work/Rest (mins)	5 MET Work/Rest (mins)
S1	1.6	186	279	465							(m2 Pa/W)					25°C, 40% RH	50 / 10	40 / 20	30 / 30
S2	1.7	198	297	494				L1	Baseline medical scrubs	0.18	23.53					30°C, 60% RH	50 / 10	30 / 30	20 / 40
S3	1.8	209	314	523				L2	WHO Basic	0.24	47.42
S4	1.9	221	331	552				L3	WHO High	0.26	53.05
S5	2	233	349	582				L4	MSF Tyvek	0.25	93.44
								L5	MSF Tychem	0.26	340.26
